# Supplementary material for: Genome-Wide Analysis of the PYL Gene Family and Identification of PYL Genes That Respond to Abiotic Stress in Brassica napus
Source: Genes (Basel). 2018 Mar 12;9(3):156. doi: 10.3390/genes9030156 (PMC5867877; doi:10.3390/genes9030156)
Supplement: Supplementary file 1 [file genes-09-00156-s001.zip]

Archive with 7 entries (6 files):
- Supplementary File(s)/
- Supplementary File(s)/Figure S1.tif
- Supplementary File(s)/Table S1.xlsx
- Supplementary File(s)/Table S2.xlsx
- Supplementary File(s)/Table S3.xlsx
- Supplementary File(s)/Table S4.xlsx
- Supplementary File(s)/Table S5.xlsx
