# Supplementary material for: Genome-Wide Analysis of the PYL Gene Family and Identification of PYL Genes That Respond to Abiotic Stress in Brassica napus
Source: Genes (Basel). 2018 Mar 12;9(3):156. doi: 10.3390/genes9030156 (PMC5867877; doi:10.3390/genes9030156)
Supplement: Supplementary file 1 [file genes-09-00156-s001.zip › Supplementary File(s)/Table S1.xlsx]

## Sheet: Sheet1
Table S1 Primers for qRT-PCR analysis of selected BnPYL genes.
B. napus ID	Name		Sequence	Length
BnaAnng35310D	BnPYR1-3	F	CAGACCTACAAGCACTTCATCAAA	250
		R	CTCAAGAACCACCGTCCAGAC
BnaA03g43410D	BnPYR1-4	F	TGAACGTGATCAGCGGGC	232
		R	ATGCGCGTATCGTCCTCG
BnaA06g40360D	BnPYL1-2	F	AGCAACAAGAGACTCTCCATCA	209
		R	GTGTTTGTAAATCTGGGGACG
BnaC08g33170D	BnPYL2-2	F	GCTCCCGCCTCCATTGTTT	127
		R	CAGTGACTTCCCGGACGCTT
BnaC02g21700D	BnPYL3-1	F	CCATCAGAGGTAACGGTAAAGAG	231
		R	TGTACTCTCTCTTGACCTTATCCTTT
BnaA04g21960D	BnPYL4-2	F	CGGTCCTAACCAGTGTTGCTC	253
		R	GCTGAAACTAATGTCGTGCCTCT
BnaC04g56560D	BnPYL4-6	F	ACGGTCGTTGTTGAGTCTTAC	85
		R	GTACAATAACGTCAACGAAGTCA
BnaC03g02130D	BnPYL5-4	F	GAGCACCGAGAGGTTAGAGAT	133
		R	GACGGTTCCTTCTTCATCC
BnaA05g05420D	BnPYL6-1	F	CCCTCAAGCGTACAAACACTTC	127
		R	GAGTCTCTCTAAGCTGAACGCG
BnaA03g26790D	BnPYL7-2	F	TCCGAAGATTTCATGAGCCG	118
		R	GTCGCCGGAAGACCAGATTTA
BnaA10g06520D	BnPYL8-5	F	ATAATAACGGGAATCAGGAGAG	119
		R	CACGATATGGACAGGAGCG
BnaCnng37890D	BnPYL8-6	F	TAGTAGATGTGTGGTTAAAGGAAAC	246
		R	ACCACGAAAGACTCGATCAA
BnaC05g17260D	BnPYL9-1	F	GCTGCAGAGATGACCAGTGTACT	72
		R	CTGACCACACGAGATGAAGAGG
BnaC05g17260D	BnPYL9-2	F	TGAGCCACAGAAATACAAACCA	218
		R	TGAACCGTCACAATCGAAGAGT
