# Supplementary material for: Genome-Wide Analysis of the PYL Gene Family and Identification of PYL Genes That Respond to Abiotic Stress in Brassica napus
Source: Genes (Basel). 2018 Mar 12;9(3):156. doi: 10.3390/genes9030156 (PMC5867877; doi:10.3390/genes9030156)
Supplement: Supplementary file 1 [file genes-09-00156-s001.zip › Supplementary File(s)/Table S2.xlsx]

## Sheet: Sheet1
Table S2 Number of elements responsive to stresses and hormones in the promoter regions of BnPYLgenes.
		Hormone-relative elements										Stress-relative elements
		Absicsci acid	Auxin		MeJA		Ethylene	Gibberellin			Salicylic acid	Fungal	Heat	Chilling	Drought	Defense and stress	Sum
Gene ID	Elements	ABRE	AUXRR-core	TGA-element	CGTCA	TGACG-motif	ERE	GARE	P-box	TATC	TCA-element	Box-W1	HSE	LTR	MBS	TC-rich repeats
BnaCnng65400D	BnPYR1-1	1		1	2	2	1	2	1			2	1	2	2	2	19
BnaC07g34880D	BnPYR1-2	1			3	3				2	1				1	1	12
BnaAnng35310D	BnPYR1-3				2	2	1						1		1	1	8
BnaA03g43410D	BnPYR1-4	1			2	2		1	1	2	1	1			1		12
BnaC07g19450D	BnPYL1-1	1			1	1			1				1		2		7
BnaA06g40360D	BnPYL1-2	6		1	1	1					1	1	2		1	3	17
BnaA09g40690D	BnPYL2-1	1		1	2	2	1	1			1				1	3	13
BnaC08g33170D	BnPYL2-2	3		1	2	2	1	2			1			1		2	15
BnaC02g21700D	BnPYL3-1	1			3	3		1				2	2		1		13
BnaC03g23260D	BnPYL3-2	1	1		1	1		1			3		2	1	3		14
BnaA02g16230D	BnPYL3-3	2			3	3		3			1		3	3		1	19
BnaAnng13200D	BnPYL4-1	4			1	1						3	1		1		11
BnaA04g21960D	BnPYL4-2			1	1	1	1				1	1				1	7
BnaA03g17720D	BnPYL4-3				1	1					1		2	1			6
BnaC04g07010D	BnPYL4-4				3	3				1	1		1			1	10
BnaC03g21240D	BnPYL4-5	1			2	2	3	2								1	11
BnaC04g56560D	BnPYL4-6			1	1	1		1	1		5	1		1	2	3	17
BnaA10g24990D	BnPYL5-1	2			1	1					2					1	7
BnaC09g49910D	BnPYL5-2	1									1				3	1	6
BnaAnng40650D	BnPYL5-3								1		2			1	3	4	11
BnaC03g02130D	BnPYL5-4	1			4	4					1		1		3		14
BnaAnng01330D	BnPYL5-5											1	3		2	1	7
BnaA05g05420D	BnPYL6-1	2		1	1	1					1	1	3		4	2	16
BnaA03g19030D	BnPYL6-2	1			1	1		1							2	1	7
BnaA04g29300D	BnPYL6-3				1	1	1				1		1				5
BnaC03g22610D	BnPYL6-4				1	1					2		2		1		7
BnaC04g47050D	BnPYL6-5				1	1	1				1				1		5
BnaC04g04830D	BnPYL6-6	5	1								1	2	1		4	1	15
BnaC03g31730D	BnPYL7-1	2									5	1	1		1	1	11
BnaA03g26790D	BnPYL7-2	2									5	1	1		1	1	11
BnaC02g14540D	BnPYL8-1	2	1								4	1			1		9
BnaA03g12450D	BnPYL8-2	2			1	1			1	2			1		2	1	11
BnaC03g15210D	BnPYL8-3	1			5	5							1		1	1	14
BnaA02g10420D	BnPYL8-4	2						1			1		2		1		7
BnaA10g06520D	BnPYL8-5				1	1		3			2		1		7	3	18
BnaCnng37890D	BnPYL8-6				1	1		1			5		2		2	6	18
BnaC05g00620D	BnPYL9-1	1		1	1	1		1			2	1	1		1	1	11
BnaC05g17260D	BnPYL9-2										2		1		1	2	6
BnaA10g00540D	BnPYL9-3	1		1	1	1					1				1	1	7
BnaA01g16740D	BnPYL10-1				2	2		3					3		4	2	16
BnaCnng68710D	BnPYL10-2				1	1		2					3		3		10
BnaA06g40220D	BnPYL11	1			1	1	1		2			1	2		2	2	13
BnaCnng60010D	BnPYL12				1	1	1						1		2	3	9
BnaC01g11020D	BnPYL13-1			1	4	4		1			1	2			2	3	18
BnaA01g09460D	BnPYL13-2	1			3	3									4	4	15
BnaC07g48850D	BnPYL13-3	1			3	3									4	4	15
	Total	51	3	10	66	66	12	27	8	7	57	22	47	10	79	65
