# Supplementary material for: Genome-Wide Analysis of the PYL Gene Family and Identification of PYL Genes That Respond to Abiotic Stress in Brassica napus
Source: Genes (Basel). 2018 Mar 12;9(3):156. doi: 10.3390/genes9030156 (PMC5867877; doi:10.3390/genes9030156)
Supplement: Supplementary file 1 [file genes-09-00156-s001.zip › Supplementary File(s)/Table S3.xlsx]

## Sheet: Sheet1
Table S3 Expression levels of BnPYL genes in different tissues and organs at different growth periods.
Gene ID	Gene name	Ro-24h	Ro-48h	Ro-72h	Ro-s	Ro-b	Ro-i	Ro-f	St-s	St-b	St-i	St-f	Le-s	LeY-b	LeY-i	LeY-f	LeO-b	LeO-i	LeO-f	Hy-24h	Hy-48h	Hy-72h	Ao-i	Ao-f	Cal-i	Cal-f	Cap-i	Cap-f	Pe-i	Sta-i	Sta-f	Pi-i	Pi-f	SP-3d	SP-21d	SP-46d	Se-3d	Se-21d	Se-46d	SC-21d	SC-30d	SC-40d	Em-19d	Em-30d	Em-40d	Em-49d	Co-24h	Co-48h	Co-72h
BnaCnng65400D	BnPYR1-1	14.2014	7.93625	9.9107	5.15217	0.877422	2.50799	0.972576	5.91975	3.08853	1.79358	2.3747	9.92745	4.09403	3.69842	3.0092	5.14754	6.91521	3.9568	51.2338	6.73235	10.0208	2.45639	2.27989	2.08308	2.71992	4.31334	4.48804	3.58631	4.94	8.02195	0.807602	0.35701	0.725928	21.1516	0.647525	0.379028	1.42547	6.05387	2.41915	3.77725	1.93736	1.55353	1.28343	1.68387	3.09206	32.9154	133.039	18.6398
BnaC07g34880D	BnPYR1-2	72.1511	62.7775	73.3178	45.2706	39.2991	38.7965	42.8449	23.4981	26.1029	20.7157	68.9326	43.6352	26.4189	25.1669	23.2977	34.3164	46.3774	35.0921	100.22	40.5999	39.4073	19.0185	25.847	33.6738	71.8822	52.3464	104.567	168.175	108.147	122.524	17.4436	23.1082	11.8335	106.446	43.7063	13.7089	117.252	269.275	168.007	195.252	243.56	24.7376	35.5029	91.9472	170.74	113.072	201.282	74.4991
BnaAnng35310D	BnPYR1-3	9.60842	1.93728	4.40706	0.001	0.071537	0.204736	0.252256	0.431874	0.698617	0.437656	0.177194	1.63906	1.32768	0.665188	1.06142	0.906934	0.859663	0.615136	48.6461	1.23957	1.93061	0.001	0.665878	0.869024	2.18601	0.9166	1.56766	1.11667	2.35811	2.07241	0.444539	0.090687	0.001	0.909266	0.105876	0.075416	0.245696	3.16549	0.001	0.858846	7.39194	0.611271	0.001	0.694048	3.13905	51.1859	115.308	22.9818
BnaA03g43410D	BnPYR1-4	26.5902	22.95	27.472	11.8651	14.0067	14.8227	13.2966	6.63216	8.43565	8.11942	32.8382	12.6349	10.7733	5.429	6.81073	12.8984	15.4867	10.439	40.9608	18.9381	15.4607	8.45203	11.843	9.39858	20.0474	22.444	40.5504	66.275	46.4149	54.7844	8.16529	12.0061	4.11938	48.9436	18.8941	6.17119	44.9642	94.7851	50.048	56.0565	64.4584	13.7951	20.1116	35.4029	55.3115	47.3426	86.0365	36.7443
BnaC07g19450D	BnPYL1-1	12.5163	17.5639	16.5315	11.2048	11.6468	17.9794	17.2203	20.4671	28.6295	26.1893	18.5222	22.572	13.3516	12.3392	12.455	13.0878	19.0453	22.6041	14.7783	43.359	27.3676	22.5183	17.7971	13.7438	8.51231	13.2753	13.3819	14.4752	9.42099	11.7457	13.0402	13.4289	20.2692	26.3329	12.6329	8.90878	4.82522	1.87026	8.03138	5.14428	2.78756	2.75251	1.4881	1.92154	0.984505	10.6911	16.1053	13.5126
BnaA06g40360D	BnPYL1-2	19.8384	26.5131	29.8758	11.377	14.9921	26.4701	17.7197	10.2894	31.3556	26.5627	18.9663	30.1246	20.5723	23.2003	21.9166	17.4755	23.6206	27.0378	29.3962	41.0957	42.8702	29.8593	22.257	16.3458	12.8007	16.1391	17.5429	12.6716	9.34537	12.6396	6.27944	4.72762	8.30671	22.1433	7.67043	3.20056	3.5754	0.825844	4.74442	4.86268	1.32947	2.93604	0.913778	1.05243	2.17387	16.1973	31.0319	24.0235
BnaA09g40690D	BnPYL2-1	3.99295	4.30316	4.80744	1.07762	0.0779305	0.648135	0.281197	0.001	0.001	0.001	0.195824	2.07111	1.18737	1.59056	1.58834	1.68334	0.56167	0.558804	1.07545	0.496872	2.32403	0.556283	0.85291	0.997108	1.64861	0.135028	0.155794	0.505004	0.001	0.394405	0.001	0.001	0.105609	0.225643	0.001	0.001	0.644184	0.102699	1.00804	0.001	0.001	6.02969	0.804199	0.368893	0.362779	1.90941	2.80226	2.23379
BnaC08g33170D	BnPYL2-2	0.933394	1.73492	1.84919	0.14661	0.242145	0.373357	0.278189	0.001	0.001	0.001	0.001	0.001	0.800292	1.97193	1.99118	0.545614	0.726919	0.724497	1.05658	0.752257	0.964925	0.275477	0.140451	0.80542	0.001	0.001	0.001	0	0.001	0.001	0.001	0.001	0.38419	0.001	0.001	0.001	0.924843	0.001	1.4025	0.001	0.001	4.13166	0.798983	0.001	0.001	0.904152	0.324853	0.525586
BnaC02g21700D	BnPYL3-1	0.52249	0.67758	0.29234	0.001	0.057012	0.0567665	0.001	0.001	0.001	0.001	0.145842	0.001	0.001	0.001	0.001	0.001	0.001	0.001	0.001	0.001	0.001	0.001	0.001	0.001	0.001	0.001	0.001	0	0.001	0.001	0.001	0.001	0.076682	0.001	0.001	0.186003	2.40036	0.001	6.94887	16.3912	8.19659	0.0897737	0.198507	0.133803	0.0906	2.17684	0.001	0.001
BnaC03g23260D	BnPYL3-2	0.001	0.001	0.001	0.001	0.001	0.001	0.001	0.001	0.001	0.001	0.001	0.001	0.001	0.001	0.001	0.001	0.001	0.001	0.001	0.001	0.001	0.001	0.001	0.001	0.001	0.001	0.001	0	0.001	0.001	0.001	0.001	0.001	0.001	0.001	0.001	0.001	0.001	0.001	0.001	0.001	0.001	0.001	0.001	0.001	0.001	0.001	0.001
BnaA02g16230D	BnPYL3-3	0.001	0.001	0.001	0.001	0.001	0.001	0.001	0.001	0.001	0.001	0.001	0.001	0.001	0.001	0.001	0.001	0.001	0.001	0.001	0.001	0.001	0.001	0.001	0.001	0.001	0.001	0.001	0	0.001	0.001	0.001	0.001	0.001	0.001	0.001	0.001	0.001	0.001	0.084246	1.36586	1.5951	0.149556	0.001	0.001	0.001	0.059648	0.001	0.001
BnaAnng13200D	BnPYL4-1	3.04738	0.542625	0.502014	0.132623	0.001	0.001	0.001	0.001	0.001	0.001	0.001	0.356432	0.001	0.001	0.001	0.001	0.125127	0.529252	3.52176	0.181829	0.001	0.001	0.001	0.001	0.001	0.001	0.137202	0.150292	0.001	0.392162	0.001	0.001	0.001	0.368266	0.001	0.001	0.370495	0.001	1.11764	0.47755	0.001	0.073409	0.001	0.001	0.001	3.05135	2.49834	1.15207
BnaA04g21960D	BnPYL4-2	20.721	13.749	39.374	14.7996	2.71753	13.2344	5.35474	21.012	10.427	10.9909	18.5189	42.367	22.5632	27.3925	19.7033	32.0271	47.2514	47.7621	35.8211	20.5214	43.1128	12.1867	9.13528	3.75279	7.13221	7.72587	16.592	20.4319	11.7884	27.8717	15.7224	23.1089	2.22569	27.6137	1.9243	13.4759	19.1234	1.6159	52.346	36.9193	2.39026	8.86611	0.24623	0.175265	0.370299	32.7886	49.8173	37.7181
BnaA03g17720D	BnPYL4-3	35.5616	26.7107	25.4518	12.0741	0.214322	3.15941	1.77498	10.8519	0.321558	0.464232	2.16213	11.1956	8.97415	10.6087	4.42756	9.53345	12.2211	7.20829	40.7715	15.7204	22.3388	4.59867	3.51977	1.17802	3.29247	7.3003	9.91456	20.0486	9.36027	9.52239	0.142095	0.593087	0.001	3.41682	0.253763	0.162221	0.503403	2.59304	1.70359	2.00731	1.25931	0.168123	0.001	0.176067	0.001	17.1672	28.8303	19.2666
BnaC04g07010D	BnPYL4-4	16.2355	8.7353	3.75258	1.0782	0.001	0.134608	0.253838	0.001	0.001	0.001	0.001	0.719129	0.001	0.432542	0.648472	0.251506	0.680894	1.35202	13.1558	2.73118	2.68082	0.12627	0.001	0.001	0.349807	0.001	0.139567	0	0.368159	0.001	0.230273	0.0876955	0.001	0.751381	0.001	0.766906	0.354959	0.001	0.762521	1.48589	0.001	0.110389	0.001	0.001	0.001	5.24101	12.8117	6.40166
BnaC03g21240D	BnPYL4-5	17.5525	18.3862	9.6267	1.9305	0.213967	0.097972	0.181293	0.248281	0.001	0.0828225	0.001	0.437345	1.49083	1.12817	1.20859	0.520413	0.713533	1.86925	24.3081	9.74194	9.35981	0.131328	0.9292	0.587186	0.001	3.57516	2.86228	4.72566	1.92979	3.50522	0.0998885	0.001	0.0891945	0.292439	0.255405	0.075183	0.798739	0.937483	1.13399	1.16723	2.87346	0.24878	0.001	0.341019	0.221287	14.8027	22.2375	11.295
BnaC04g56560D	BnPYL4-6	34.9101	39.5048	51.0749	21.8527	1.73921	18.2042	5.23292	12.8472	7.07249	5.76456	3.45759	46.4766	4.99892	10.3007	5.88849	13.9016	22.2123	27.3595	34.7926	21.5251	59.1827	2.21818	1.26199	0.001	0.498355	24.1401	27.4455	82.8204	22.7625	39.0775	1.36619	3.23861	1.14584	1.24321	0.312495	1.72279	9.13988	0.550506	25.6562	9.59833	0.239544	3.2678	0.001	0.001	0.105869	20.5524	39.5272	36.677
BnaA10g24990D	BnPYL5-1	29.6622	20.5908	20.17	26.2683	2.72134	6.6561	4.61553	1.04242	1.68416	1.48565	2.92215	1.34306	0.870227	0.485801	2.35794	6.90765	9.28516	9.81465	14.6526	5.76095	15.8883	2.78599	10.2683	6.38548	19.376	21.3028	29.6969	48.2936	29.0728	22.6827	1.23488	1.73748	0.97753	14.249	3.80012	0.434227	4.26818	31.2779	8.51975	17.8942	31.1802	0.702194	17.4943	16.718	12.3757	15.2056	28.9615	11.6929
BnaC09g49910D	BnPYL5-2	55.3908	43.6638	40.8014	50.8302	2.51696	8.42772	10.0993	1.01838	2.56262	1.32284	2.05654	1.62737	1.34036	2.95706	4.73252	14.8235	15.8718	16.8883	48.0269	13.1104	32.0782	6.23187	12.7731	7.6997	23.726	13.8447	22.514	45.2437	25.7626	17.3794	1.07979	1.00469	0.172927	22.8651	6.13131	1.3314	5.942	56.68	9.9465	20.9175	33.3044	2.16872	18.3832	11.9749	17.0824	36.2569	76.6789	23.6089
BnaAnng40650D	BnPYL5-3	13.8258	11.3831	24.5705	25.4723	3.65496	14.5515	9.90028	0.412891	5.09776	6.20463	47.9446	4.85286	0.001	0.33076	0.478683	2.63015	2.6544	5.31855	12.5726	3.77483	5.2592	0.234796	0.708959	0.777432	0.289368	0.786578	1.00949	0.241013	2.29131	1.47524	1.21408	0.180865	0.081989	9.33457	2.9314	0.141914	28.651	37.2359	13.0403	34.7514	25.2574	27.4597	41.136	39.1959	15.642	10.9711	31.3837	12.7223
BnaC03g02130D	BnPYL5-4	24.0067	23.6893	39.4342	32.2867	11.7018	18.6714	12.0324	6.75266	2.88699	2.70481	4.54417	4.40354	0.836705	1.38184	1.42287	4.63504	5.38879	10.5262	23.9459	13.5847	27.6417	0.229425	1.17879	0.58967	0.143758	0.759384	1.52838	0.358564	0.766775	1.76642	0.001	0.251652	0.579654	4.49357	1.09975	0.216783	16.4538	19.4809	7.25108	26.8658	20.3963	18.6502	29.0352	12.0334	20.7387	10.6651	42.8664	27.3729
BnaAnng01330D	BnPYL5-5	0.001	0.001	0.001	0.001	0.001	0.001	0.001	0.001	0.001	0.001	0.001	0.001	0.001	0.001	0.001	0.001	0.001	0.001	0.001	0.001	0.001	0.001	0.001	0.001	0.001	0.001	0.001	0	0.001	0.001	0.001	0.001	0.001	0.001	0.001	0.078124	0.001	0.0917083	0.001	0.001	0.237334	0.001	0.001	0.001	0.001	0.001	0.001	0.001
BnaA05g05420D	BnPYL6-1	16.8871	14.8273	4.83483	10.3593	0.839306	0.255989	0.216765	3.88871	1.34332	2.29871	14.7405	0.119496	0.001	0.001	0.233796	1.12652	0.675335	1.72828	12.8677	2.29847	2.69715	0.108202	0.340324	11.9889	15.2759	0.527572	0.001	1.30351	0.522597	1.27798	0.342166	0.889365	0.56043	21.121	2.11152	0.001	0.001	0.001	0.120875	0.146838	0.001	0.001	0.001	0.001	0.217434	9.3884	21.4243	4.18582
BnaA03g19030D	BnPYL6-2	5.10127	2.31926	1.29651	0.718554	1.53641	0.451076	1.06832	0.001	0.983024	1.17766	4.69977	0.532622	0.633386	0.377949	0.922987	2.09322	2.33763	4.40114	11.0159	2.11886	0.480414	0.771348	0.336736	3.36045	3.25497	7.62211	6.23083	18.8146	4.08633	10.5608	0.828677	0.409562	0.400037	13.5695	3.08987	0.612727	0.191314	0.873426	0.621662	2.61128	0.427795	0.001	0.001	0.593479	0.816815	9.65581	10.3985	4.86974
BnaA04g29300D	BnPYL6-3	26.927	20.5119	21.4942	60.9697	13.6694	33.4468	14.3425	10.3681	27.0172	21.5539	58.1734	3.83031	7.41291	21.0569	15.8139	9.22621	10.6594	17.3177	44.4358	25.345	6.68002	4.61332	6.55828	19.1179	26.961	17.7096	21.2017	67.5256	13.9265	29.3822	10.158	14.7176	7.21686	141.718	1.22069	32.282	12.4805	3.60526	21.243	35.1268	4.63118	0.161533	0.256428	0.157726	0.814469	39.7425	42.739	25.7664
BnaC03g22610D	BnPYL6-4	32.0527	15.3121	6.41112	17.7054	0.945854	5.89208	4.12357	2.41841	4.2874	3.30154	4.44739	11.4232	8.41578	11.3963	9.49585	5.36012	7.25432	7.71589	48.235	8.8679	7.40319	3.0028	2.18755	0.963455	1.70308	3.51476	9.86409	10.3589	4.69193	6.19329	5.06029	5.92471	8.96172	43.6993	0.248149	3.58959	0.807608	0.247591	2.6415	3.26578	0.105121	0.430343	0.001	0.001	0.401226	32.8158	34.7237	18.8248
BnaC04g47050D	BnPYL6-5	48.6901	33.3523	23.083	70.8057	27.4492	26.3695	19.9695	27.2692	41.0324	26.1174	85.1991	4.86035	4.23765	10.4448	5.03301	7.68192	8.7343	10.3756	46.0707	31.7188	10.5819	4.30208	5.49066	24.0744	33.9995	18.1047	19.8548	71.0189	16.939	25.8649	10.3021	13.7586	11.128	136.57	1.95199	25.257	16.7303	1.94526	30.1518	61.5528	7.70802	0.487338	0.249959	0.001	2.28516	47.8745	43.8623	24.531
BnaC04g04830D	BnPYL6-6	26.5631	30.3626	20.3176	16.1084	0.295911	0.623609	0.285928	2.23151	1.41577	0.682406	5.20778	0.285545	0.615958	2.19573	2.8078	2.50189	2.12115	5.14668	22.5565	6.81686	9.6645	0.957836	1.39625	14.7782	21.1297	12.4294	10.0465	13.4295	6.87893	15.1833	1.0834	1.86006	1.57774	34.3775	8.63517	0.860672	1.65787	0.599746	3.1793	4.25526	0.104722	0.001	0.001	0.001	0.215285	13.7378	19.2602	7.56642
BnaC03g31730D	BnPYL7-1	6.02756	1.78419	17.5324	15.3175	15.3704	4.41259	17.1053	9.67822	9.27463	10.2024	25.9274	23.6422	5.35822	7.20227	5.9283	21.5885	19.3927	15.0457	2.55509	6.36543	6.41829	1.76641	5.09124	3.5808	5.89731	3.95147	5.48853	3.00064	36.3855	29.6647	5.40958	6.00624	3.92654	27.2512	15.4794	8.43763	2.8387	30.7094	6.88048	4.10067	8.3737	0.393551	0.647957	2.35292	59.4809	5.05872	11.0107	18.6246
BnaA03g26790D	BnPYL7-2	6.67636	3.89185	15.3803	10.1938	17.252	4.94707	14.0565	9.59387	10.307	12.1095	38.3965	16.9612	1.63016	3.29722	6.13644	19.4014	17.3367	11.2254	4.2052	4.35976	7.11182	1.51585	6.69439	3.97973	6.89509	5.92451	7.23888	5.31137	30.0109	22.2432	9.33316	10.3678	4.83089	22.9662	14.0673	6.42401	3.5858	44.7611	4.70647	3.16758	12.0107	0.889988	1.6112	4.57742	49.9045	4.04092	5.54173	16.852
BnaC02g14540D	BnPYL8-1	14.9454	12.39	24.4214	10.0879	3.11704	2.35759	3.82688	7.49954	3.02567	1.76575	1.59712	7.72027	4.93863	3.46581	3.06106	3.93199	4.27573	4.539	18.5496	8.8964	9.18088	1.23377	2.61791	1.24948	1.15685	0.763478	1.30187	0.680051	0.179195	2.01791	1.55716	1.52152	1.85901	2.31168	2.0333	0.535324	1.01353	0.270538	0.616993	0.521762	0.391897	1.72744	0.001	0.133124	0.085726	4.96857	22.5584	35.6072
BnaA03g12450D	BnPYL8-2	14.3356	6.07138	12.3301	24.0865	2.27105	6.42283	3.39846	8.43119	1.28405	0.165654	0.547366	4.70845	0.419424	1.14558	1.67344	0.466607	0.116949	0.821889	13.9956	2.53342	3.09506	0.001	0.001	0.001	0.001	0.240647	0.001	0.118087	0.940526	0.120372	0.001	0.492385	0.140272	2.1932	0.53064	0.001	1.39857	0.175769	2.93301	0.813071	0.20004	0.699999	0.001	0.001	0.001	9.33491	13.8243	15.7967
BnaC03g15210D	BnPYL8-3	33.7777	23.9494	25.4455	55.4819	12.6695	31.7441	24.7769	39.423	6.05768	5.02955	10.2956	6.6235	3.80313	4.24653	6.7092	2.64851	1.3686	1.97312	38.4926	8.84293	10.9396	0.636123	0.693832	0.114443	0.353984	0.22425	0.344723	0	1.21927	0.942888	1.19817	2.10097	1.26603	4.59266	4.94295	0.793457	4.71656	0.357468	6.54443	5.02025	2.41351	1.84066	0.001	0.001	0.174112	24.1503	29.8432	32.2832
BnaA02g10420D	BnPYL8-4	11.7341	7.11962	9.31595	4.8516	0.314136	0.631892	1.05536	4.36338	2.19557	1.28507	0.132744	6.31001	4.28864	4.83255	3.36064	2.95292	3.47626	5.83563	9.96297	5.19086	10.8866	0.512071	0.189231	0.001	0.001	0.101437	0.889529	0.212445	0.001	0.407839	0.51589	0.412102	0.34214	0.397064	0.255447	0.0569465	2.45359	1.34677	0.561586	0.520863	0.193494	1.69997	1.79711	1.22522	1.5045	4.4457	11.7631	14.101
BnaA10g06520D	BnPYL8-5	10.7856	8.08549	8.0626	16.6555	8.50357	5.06752	5.50149	11.7942	5.72377	3.64377	4.67257	7.67192	6.26474	5.33924	4.23154	5.22543	4.29684	7.1304	11.9193	6.56102	7.43069	3.24569	1.85632	0.363235	0.481852	0.365703	0.001	0.288949	0.316623	0.173263	1.54275	0.783994	1.13988	3.56602	0.415793	0.248885	1.40138	0.373691	1.41762	0.27056	0.102568	1.55592	1.07223	0.001	0.176203	4.9508	11.191	11.1026
BnaCnng37890D	BnPYL8-6	12.9874	5.39442	12.7443	11.7113	3.67331	2.00059	1.80794	20.286	4.8554	3.7556	2.07076	15.5886	8.5771	7.56982	4.55083	9.97407	10.687	6.97709	8.60407	11.0943	7.78111	1.77225	3.4652	0.248328	0.121806	0.001	0.285328	0.0561717	0.001	0.001	1.00003	1.50609	1.06719	9.06163	1.93567	0.001	4.06748	0.001	2.76569	1.76306	0.305928	2.89754	3.94619	0.147096	0.0883745	5.77274	12.8855	14.4097
BnaC05g00620D	BnPYL9-1	9.99783	28.1334	23.037	18.1343	30.0602	45.5816	27.849	46.6401	68.2613	50.9723	29.105	26.4701	11.4499	13.1538	16.0839	10.332	13.1332	14.1997	5.78564	20.6404	15.6003	10.0676	9.37739	16.626	17.6977	27.5221	31.4948	41.3655	25.7321	36.5707	7.41391	6.98533	6.8057	8.42383	6.75594	3.37573	1.18131	2.39147	4.19909	7.73672	6.92127	0.427248	2.09286	1.31997	3.35635	2.12457	1.98812	7.82881
BnaC05g17260D	BnPYL9-2	11.7953	30.3273	19.1712	26.9779	49.2923	33.599	29.8744	52.5024	61.7107	57.7534	24.0726	32.7109	20.9693	24.0358	27.3725	41.5926	45.5046	51.1	8.74835	25.6959	20.4927	57.7991	46.7734	87.664	83.2379	188.72	172.455	125.405	172.06	164.605	20.434	19.9111	15.4093	17.6519	16.0949	10.1412	4.03142	2.02413	10.0949	13.5845	10.0193	1.39563	0.001	0.439481	2.66627	7.21016	2.67127	4.3996
BnaA10g00540D	BnPYL9-3	19.1246	31.3148	21.1513	36.941	119.636	100.745	64.0619	45.8797	91.5219	70.8786	25.8966	8.49984	13.7772	16.9404	21.1639	21.0632	23.559	17.7858	12.1679	30.8934	20.0344	20.1612	29.5313	3.11145	3.20905	13.0741	13.8932	4.11503	5.56235	12.6173	9.95331	9.62067	6.06137	24.4871	0.495799	1.72383	0.541848	4.03976	1.46799	8.11288	21.2676	0.462171	0.632664	1.05121	1.86894	4.30215	4.20232	6.72658
BnaA01g16740D	BnPYL10-1	1.10738	0.732451	0.0758905	0.351301	0.001	0.001	0.071608	0.001	0.814485	0.110572	0.001	0.001	0.001	0.180928	0.001	0.212864	0.001	0.345622	0.59002	0.77068	0.62017	0.001	0.001	0.001	0.130615	0.001	0.001	0	0.001	0.001	0.001	0.001	0.001	0.097058	0.001	0.001	0.325026	0.001	0.180136	1.76711	0.108039	0.001	0.001	0.001	0.001	0.192235	0.385202	0.0982843
BnaCnng68710D	BnPYL10-2	2.03658	1.51246	0.383603	0.124592	0.001	0.001	0.001	0.001	0.091422	0.001	0.001	0.001	0.001	0.001	0.001	0.001	0.001	0.001	0.118463	0.456762	0.0710145	0.001	0.001	0.001	0.001	0.001	0.001	0	0.001	0.001	0.001	0.0799885	0.001	0.001	0.001	0.129281	0.105665	0.001	0.001	0.149021	0.001	0.0953337	0.001	0.001	0.001	0.001	0.563017	0.001
BnaA06g40220D	BnPYL11	0.001	0.001	0.210144	0.16447	0.209487	0.115129	0.096421	0.001	0.374076	0.155104	0.001	0.001	0.001	0.001	0.001	0.001	0.001	0.001	1.27098	0.13048	0.252605	0.001	0.001	0.001	0.001	0.001	0.001	0	0.001	0.001	0.236407	0.001	0.438026	0.001	0.001	0.001	0.304196	4.47922	0.454446	0.001	3.70906	0.001	0.001	5.18815	3.0856	0.427196	0.755383	0.198878
BnaCnng60010D	BnPYL12	0.001	0.001	0.001	0.001	0.001	0.115862	0.001	0.001	0.001	0.001	0.001	0.001	0.001	0.001	0.001	0.001	0.001	0.143377	0.99163	0.001	0.001	0.001	0.001	0.001	0.001	0.001	0.001	0	0.001	0.001	0.001	0.001	0.001	0.001	0.001	0.001	0.001	5.25249	0.001	0.001	1.94235	0.001	0.001	4.76801	2.62322	0.34418	0.26681	0.200043
BnaC01g11020D	BnPYL13-1	9.7014	0.592775	0.001	0.001	0.001	0.001	0.001	0.001	0.001	0.001	0.001	0.001	0.001	0.001	0.001	0.001	0.001	0.001	3.63678	0.001	0.001	0.001	0.001	0.001	0.001	0.903108	0.484482	0.092119	0.68214	0.416429	0.001	0.001	0.001	0.001	0.001	0.001	0.001	0.111045	0.001	0.001	0.423978	0.001	0.001	1.16599	0.001	2.47726	2.1997	0.249286
BnaA01g09460D	BnPYL13-2	3.30163	0.001	0.001	0.001	0.001	0.001	0.001	0.001	0.001	0.092246	0.001	0.001	0.001	0.001	0.001	0.001	0.001	0.001	0.526465	0.001	0.001	0.001	0.001	0.001	0.001	0.001	0.001	0	0.001	0.001	0.001	0.001	0.0998345	0.001	0.001	0.001	0.280461	0.217103	0.586953	0.567485	1.27105	0.170582	0.56963	5.6375	0.163223	0.725011	0.356	0.37383
BnaC07g48850D	BnPYL13-3	0.001	0.001	0.001	0.001	0.001	0.001	0.001	0.001	0.001	0.001	0.001	0.001	0.001	0.001	0.001	0.001	0.001	0.001	0.001	0.001	0.001	0.001	0.001	0.001	0.001	0.001	0.001	0	0.001	0.001	0.001	0.001	0.001	0.001	0.001	0.001	0.001	0.001	0.001	0.001	0.001	0.001	0.001	0.200059	0.001	0.001	0.001	0.001
[truncated: 2 more columns]
