# Supplementary material for: Genome-Wide Analysis of the PYL Gene Family and Identification of PYL Genes That Respond to Abiotic Stress in Brassica napus
Source: Genes (Basel). 2018 Mar 12;9(3):156. doi: 10.3390/genes9030156 (PMC5867877; doi:10.3390/genes9030156)
Supplement: Supplementary file 1 [file genes-09-00156-s001.zip › Supplementary File(s)/Table S4.xlsx]

## Sheet: Sheet1
Table S4 The significantly enriched GO terms of 46 BnPYLs.
Ontology	Class	number_of_out	genes_of_out
Biological Process	metabolic process	5	BnaC02g21700D;BnaC07g19450D;BnaA09g40690D;BnaA06g40360D;BnaC08g33170D
Biological Process	cellular process	25	BnaC03g02130D;BnaCnng65400D;BnaAnng35310D;BnaA06g40360D;BnaC05g17260D;BnaC09g49910D;BnaA03g43410D;BnaC03g21240D;BnaA09g40690D;BnaAnng13200D;BnaA10g24990D;BnaC08g33170D;BnaA03g26790D;BnaC03g31730D;BnaC07g19450D;BnaA04g21960D;BnaC04g56560D;BnaA03g17720D;BnaC05g00620D;BnaA10g00540D;BnaC07g34880D;BnaC04g07010D;BnaAnng01330D;BnaC02g21700D;BnaAnng40650D
Biological Process	signaling	25	BnaA09g40690D;BnaA10g24990D;BnaC03g21240D;BnaA10g00540D;BnaC03g31730D;BnaC08g33170D;BnaAnng13200D;BnaC04g07010D;BnaA03g17720D;BnaAnng40650D;BnaA03g26790D;BnaA06g40360D;BnaC09g49910D;BnaC05g00620D;BnaC04g56560D;BnaA04g21960D;BnaC05g17260D;BnaC02g21700D;BnaC03g02130D;BnaC07g19450D;BnaAnng01330D;BnaC07g34880D;BnaAnng35310D;BnaCnng65400D;BnaA03g43410D
Biological Process	single-organism process	25	BnaC03g21240D;BnaC02g21700D;BnaC07g19450D;BnaC03g02130D;BnaA03g17720D;BnaA09g40690D;BnaAnng01330D;BnaC03g31730D;BnaC04g56560D;BnaC05g17260D;BnaA03g26790D;BnaC05g00620D;BnaC09g49910D;BnaA10g00540D;BnaA10g24990D;BnaA06g40360D;BnaA04g21960D;BnaAnng13200D;BnaC07g34880D;BnaC04g07010D;BnaC08g33170D;BnaAnng35310D;BnaA03g43410D;BnaCnng65400D;BnaAnng40650D
Biological Process	response to stimulus	27	BnaA03g17720D;BnaC05g00620D;BnaC04g07010D;BnaA10g00540D;BnaAnng35310D;BnaC03g21240D;BnaA10g24990D;BnaA04g21960D;BnaCnng65400D;BnaCnng68710D;BnaA01g16740D;BnaC03g31730D;BnaA06g40360D;BnaC07g19450D;BnaA03g43410D;BnaA03g26790D;BnaC05g17260D;BnaAnng13200D;BnaAnng40650D;BnaC03g02130D;BnaC09g49910D;BnaC08g33170D;BnaC07g34880D;BnaA09g40690D;BnaC04g56560D;BnaAnng01330D;BnaC02g21700D
Biological Process	biological regulation	39	BnaAnng35310D;BnaC04g04830D;BnaA03g26790D;BnaA04g29300D;BnaAnng01330D;BnaA10g00540D;BnaC05g17260D;BnaA10g24990D;BnaC04g07010D;BnaC03g15210D;BnaA03g43410D;BnaA02g10420D;BnaC08g33170D;BnaC02g21700D;BnaC04g47050D;BnaA03g17720D;BnaC03g21240D;BnaA04g21960D;BnaA01g16740D;BnaA10g06520D;BnaCnng68710D;BnaC03g22610D;BnaC07g34880D;BnaC03g31730D;BnaC02g14540D;BnaA03g19030D;BnaA06g40360D;BnaC03g02130D;BnaA05g…
Molecular Function	binding	46	BnaA04g21960D;BnaA06g40220D;BnaAnng35310D;BnaA03g26790D;BnaC04g07010D;BnaA03g43410D;BnaC03g22610D;BnaAnng40650D;BnaC01g11020D;BnaA02g10420D;BnaC03g21240D;BnaC05g00620D;BnaC07g48850D;BnaC07g34880D;BnaC09g49910D;BnaC05g17260D;BnaC03g23260D;BnaA10g06520D;BnaA02g16230D;BnaA03g19030D;BnaAnng01330D;BnaC08g33170D;BnaA03g17720D;BnaCnng65400D;BnaC07g19450D;BnaCnng60010D;BnaC02g21700D;BnaCnng68710D;BnaA01g…
Molecular Function	molecular transducer activity	33	BnaC03g02130D;BnaA01g16740D;BnaA03g17720D;BnaCnng68710D;BnaA10g24990D;BnaC03g31730D;BnaC07g19450D;BnaC02g21700D;BnaC05g17260D;BnaC03g15210D;BnaC02g14540D;BnaC09g49910D;BnaA03g12450D;BnaCnng37890D;BnaC03g21240D;BnaA10g00540D;BnaA02g10420D;BnaAnng01330D;BnaC04g56560D;BnaA03g43410D;BnaC08g33170D;BnaAnng40650D;BnaA10g06520D;BnaA04g21960D;BnaC04g07010D;BnaA06g40360D;BnaCnng65400D;BnaC05g00620D;BnaAnng…
Molecular Function	molecular function regulator	2	BnaCnng68710D;BnaA01g16740D
Cellular Component	cell	40	BnaA04g21960D;BnaA03g12450D;BnaC04g56560D;BnaC05g17260D;BnaAnng40650D;BnaCnng65400D;BnaAnng13200D;BnaC09g49910D;BnaA06g40220D;BnaA05g05420D;BnaC07g34880D;BnaA10g00540D;BnaCnng68710D;BnaA03g43410D;BnaC03g31730D;BnaA01g16740D;BnaA10g24990D;BnaC08g33170D;BnaA06g40360D;BnaC04g47050D;BnaC03g22610D;BnaCnng60010D;BnaA03g26790D;BnaAnng01330D;BnaAnng35310D;BnaC03g02130D;BnaA09g40690D;BnaA03g19030D;BnaCnng…
Cellular Component	organelle	40	BnaA10g24990D;BnaA01g16740D;BnaC03g31730D;BnaA04g29300D;BnaCnng60010D;BnaAnng13200D;BnaA02g10420D;BnaA06g40220D;BnaA03g17720D;BnaC04g47050D;BnaCnng68710D;BnaC07g34880D;BnaC02g14540D;BnaAnng35310D;BnaC03g21240D;BnaC04g56560D;BnaA03g43410D;BnaC07g19450D;BnaC03g22610D;BnaA04g21960D;BnaC08g33170D;BnaAnng01330D;BnaC03g02130D;BnaC03g15210D;BnaA09g40690D;BnaC09g49910D;BnaC04g07010D;BnaA05g05420D;BnaA03g…
Cellular Component	cell part	40	BnaC05g17260D;BnaC05g00620D;BnaCnng65400D;BnaC07g19450D;BnaA10g24990D;BnaA10g00540D;BnaC03g21240D;BnaAnng01330D;BnaAnng13200D;BnaA03g19030D;BnaC03g31730D;BnaC08g33170D;BnaA06g40360D;BnaA03g43410D;BnaC03g02130D;BnaA10g06520D;BnaCnng37890D;BnaC04g47050D;BnaCnng68710D;BnaA02g10420D;BnaC04g07010D;BnaC02g14540D;BnaC03g22610D;BnaC07g34880D;BnaA01g16740D;BnaA09g40690D;BnaC09g49910D;BnaA04g21960D;BnaA03g…
