# Supplementary material for: Genome-Wide Analysis of the PYL Gene Family and Identification of PYL Genes That Respond to Abiotic Stress in Brassica napus
Source: Genes (Basel). 2018 Mar 12;9(3):156. doi: 10.3390/genes9030156 (PMC5867877; doi:10.3390/genes9030156)
Supplement: Supplementary file 1 [file genes-09-00156-s001.zip › Supplementary File(s)/Table S5.xlsx]

## Sheet: Sheet1
Table S5 The expression levels of 14 PYL genes under drought, salinity and heat abiotic stresses in B. napus
	PEG						Heat			Salinty
Gene name	3h	6h	12h	24h	48h	72h	3h	6h	12h	3h	6h	12h	24h	48h
PYR1-3	19.9148	20.4351	16.6426	13.5768	9.87367	9.32372	3.90635	56.4089	4.12145	5.9689	7.40164	2.74748	7.52457	16.0266
PYR1-4	2.01979	2.64374	2.44048	2.43193	1.1382	1.44249	1.59821	0.42009	0.86643	0.87777	0.91239	0.45059	1.67813	1
PYL1-2	10.5478	9.3522	4.90104	8.00355	6.83485	8.29814	7.65033	0.2018	5.95117	3.43853	4.34985	1.35701	5.83719	13.6383
PYL2-2	0.6828	1.56378	1.70886	0.99211	2.23829	1.57098	2.14259	0.367	2.237	0.57486	0.94715	0.31736	1.1541	1
PYL3-1	4.33468	1.51982	13.4526	10.0517	1.48989	0.92846	4.6711	2.242	2.242	1.91663	0.81456	1.42577	1.05722	18.2194
PYL4-2	0.31671	0.06077	0.19386	0.43123	0.12804	0.12446	2.79138	0.16046	0.57652	0.22945	0.07289	0.15088	0.15916	0.2447
PYL4-6	0.51788	0.05988	0.2329	0.35712	0.04978	0.06642	2.47659	0.19858	0.90284	0.1904	0.03657	0.09686	0.05156	0.09532
PYL5-4	1.21415	1.55077	2.07814	1.56539	0.75389	0.63768	1.83242	0.60337	3.45372	0.54247	0.4541	2.313	0.55339	0.95395
PYL6-1	0.72	0.2833	4.12245	0.80828	0.69839	0.31628	6.22842	2.88947	14.6841	0.30751	0.2455	0.6847	0.32267	0.2
PYL7-2	5.14089	6.33242	9.13304	3.90749	2.43256	4.35357	15.6915	67.3706	113.286	3.46788	2.05352	15.9229	3.35981	8.04402
PYL8-5	3.03318	2.88684	5.34565	1.69467	1.21856	1.91008	1.61873	1.05409	0.97773	1.40303	0.94328	7.32459	2.28842	1.99549
PYL8-6	2.033	2.32121	5.92011	1.23164	0.80865	1.43867	0.49957	0.57206	0.35711	1.11686	0.79181	5.16381	1.33245	1.22982
PYL9-1	0.73999	0.20042	0.59713	1.54153	0.38449	1.76089	0.27785	0.29789	1.32917	0.62081	0.28048	1.00123	1.24663	1.0845
PYL9-2	0.72212	0.43012	1.03713	0.83619	0.58655	1.78354	0.55695	0.58271	3.93421	0.47058	0.40415	1	2.47289	1.11207
